# Supplementary material for: An Analysis of the Effect of Activation Temperature and Crack Geometry on the Healing Efficiency of Polycaprolactone (PCL)/Epoxy Blends
Source: Polymers (Basel). 2023 Jan 9;15(2):336. doi: 10.3390/polym15020336 (PMC9862102; doi:10.3390/polym15020336)
Supplement: Supplementary file 1 [file polymers-15-00336-s001.zip]

Archive with 1 entries (1 files):
- polymers-2150972-supplementary.pdf
